# Supplementary material for: Mapping Historical Landslide Activity Using a Swin Transformer-Based Transfer Learning Approach
Source: Sensors (Basel). 2026 Jan 2;26(1):293. doi: 10.3390/s26010293 (PMC12788299; doi:10.3390/s26010293)
Supplement: Supplementary file 1 [file sensors-26-00293-s001.zip]

Archive with 1 entries (1 files):
- sensors-4038960-supplementary.pdf
